# Supplementary material for: Effect of Virtual Reality on Pain and Anxiety During Epidural Steroid Injection in Patients with Lumbar Radicular Pain: An Open-Label Randomized Trial
Source: Healthcare (Basel). 2025 Sep 22;13(18):2376. doi: 10.3390/healthcare13182376 (PMC12470148; doi:10.3390/healthcare13182376)
Supplement: Supplementary file 1 [file healthcare-13-02376-s001.zip]

Archive with 1 entries (1 files):
- healthcare-3589971-supplementary.pdf
